# Supplementary material for: The Potential Role of Human NME1 in Neuronal Differentiation of Porcine Mesenchymal Stem Cells: Application of NB-hNME1 as a Human NME1 Suppressor
Source: Int J Mol Sci. 2021 Nov 11;22(22):12194. doi: 10.3390/ijms222212194 (PMC8619003; doi:10.3390/ijms222212194)
Supplement: Supplementary file 1 [file ijms-22-12194-s001.zip]

Archive with 1 entries (1 files):
- ijms-1433365-supplementary.pdf
